# Supplementary material for: Dynamics of Human Endogenous Retroviruses Expression, Proviral Load and Systemic Inflammatory Status Modulated by Physical Exercise and Aging
Source: Int J Mol Sci. 2026 Mar 26;27(7):3008. doi: 10.3390/ijms27073008 (PMC13073308; doi:10.3390/ijms27073008)
Supplement: Supplementary file 1 [file ijms-27-03008-s001.zip]

Archive with 1 entries (1 files):
- ijms-4198172-supplementary.pdf
